# Supplementary material for: Genomic analysis as a tool to infer disparate phylogenetic origins of dysembryoplastic neuroepithelial tumors and their satellite lesions
Source: Sci Rep. 2023 Jan 13;13:682. doi: 10.1038/s41598-022-26636-7 (PMC9839671; doi:10.1038/s41598-022-26636-7)
Supplement: Supplementary file 1 — Supplementary Information 1. [file 41598_2022_26636_MOESM1_ESM.xlsx]

## Sheet: Sheet2
Supplementary Table 1. Sequencing and pathology information of each sample
	Case	Sample	WES	RNA-seq	Pathology
	D01	B	V					not available
		M1	V		V
		SL1	V		V		B	Blood
		SL2	V				M	Main tumor
		rM1	V	V	V		SL	Satellite lesion
		rM2	V				r
		rM3			V
		rSL1			V
		rSL2	V
		rSL3	V	V	V
		rSL4	V
		rSL5	V		V
	D02	B	V
		M1	V	V	V
		M2	V	V
		SL1	V	V	V
	D03	B	V
		M1	V	V	V
		rM1	V	V	V
		rSL1	V
	E01	B	V
		M1	V	V	V
		M2	V	V	V
		SL1	V	V
		SL2	V
	Normal	N01	V	V
		N02	V	V
		N03	V	V
		N04	V	V
