# Supplementary material for: Genomic analysis as a tool to infer disparate phylogenetic origins of dysembryoplastic neuroepithelial tumors and their satellite lesions
Source: Sci Rep. 2023 Jan 13;13:682. doi: 10.1038/s41598-022-26636-7 (PMC9839671; doi:10.1038/s41598-022-26636-7)
Supplement: Supplementary file 3 — Supplementary Information 3. [file 41598_2022_26636_MOESM3_ESM.xlsx]

## Sheet: Sheet1
Supplementary Table 3. Variant allele frequency of compound heterogeneity in cis
			DNA								RNA
			K656E				K655I				K656E				K655I
	patients	samples	total	Ref	Alt	VAF	total	Ref	Alt	VAF	total	Ref	Alt	VAF	total	Ref	Alt	VAF
	D01	M1	250	172	77	0.308	249	170	79	0.317269
		SL1	149	118	31	0.208054	147	115	32	0.217687
		SL2	168	104	61	0.363095	169	106	62	0.366864
		rM1	229	146	83	0.362445	229	148	81	0.353712	865	427	438	0.506358	890	429	458	0.514607
		rM2	276	211	65	0.235507	275	210	65	0.236364
		rSL2	209	84	125	0.598086	203	83	120	0.591133
		rSL3	209	170	39	0.186603	212	174	38	0.179245	794	453	338	0.425693	817	461	355	0.434517
		rSL4	211	153	56	0.265403	217	161	56	0.258065
		rSL5	291	290	1	0.00343643	294	293	1	0.00340136
	D02	M1	242	162	80	0.330579	247	165	82	0.331984	281	140	140	0.498221	301	143	157	0.521595
		M2	207	104	103	0.497585	204	100	104	0.509804
		SL1	262	214	46	0.175573	265	218	46	0.173585	386	232	154	0.398964	394	232	161	0.408629
	D03	M1	369	368	0	0	371	371	0	0	1478	1471	6	0.00405954	1508	1504	1	0.00066313
		rM1	287	286	0	0	279	277	0	0	1210	1210	0	0	1226	1225	1	0.000815661
		rSL1	196	195	0	0	201	201	0	0
	E01	M1	290	289	0	0	290	290	0	0	1326	1323	2	0.0015083	1348	1345	2	0.00148368
		M2	227	227	0	0	229	227	0	0	1132	1128	1	0.000883392	1150	1147	2	0.00173913
		SL1	255	255	0	0	255	255	0	0
		SL2	259	258	0	0	259	258	0	0
